# Supplementary material for: Potential therapeutic targets for chordoma: PI3K/AKT/TSC1/TSC2/mTOR pathway
Source: Br J Cancer. 2009 Apr 28;100(9):1406–14. doi: 10.1038/sj.bjc.6605019 (PMC2694420; doi:10.1038/sj.bjc.6605019)
Supplement: Supplementary Table 2 [file 6605019x2.xls]

## Sheet: NP UPDATED 10.02.09
Supplementary Table 2: Full raw data for Immunohistochemistry and Fluorescence In Situ Hybridization analysis on the 50 chordoma cases
chordoma project ID	PTEN	CDKN2A	p-AKT	TSC1	p-TSC2	total TSC2 (all positive)	p-mTOR	total mTOR	p-p70S6K	total p70S6K	p-RPS6	total RPS6	p-4EBP1	eIF4E	mTOR FISH	RPS6 FISH	TSC1 FISH	TSC2 FISH
CHDM 86	1	0	1	0	0	1	0	1	2	1	0	1	1	2	No deletion	No deletion	No deletion	No Deletion
CHDM 77	1	0	3	0	1	1	0	1	1	1	0	0	1	3	No deletion	Deletion	ND	ND
CHDM 87.	0	0	1	1	1	1	0	1	2	1	0	1	1	1	No deletion	ND	ND	ND
CHDM 83	2	0	0	ND	1	ND	0	1	0	1	1	1	1	1	Deletion	No deletion	ND	No deletion
CHDM 61	2	0	1	1	1	1	1	1	1	1	1	1	1	2	ND	No deletion	ND	ND
CHDM 75	3	0	0	0	1	1	0	1	1	1	0	1	1	1	No deletion	No deletion	No deletion	No deletion
CHDM 62	3	0	1	0	1	1	0	1	2	1	0	0	1	1	No deletion	Deletion	No deletion	No deletion
CHDM 70	0	0	1	0	1	1	0	1	0	1	0	0	1	1	ND	Deletion	ND	ND
CHDM 96	1	0	2	0	1	1	1	0	2	1	1	1	3	1	Deletion	No deletion	ND	No deletion
CHDM 63	0	0	0	0	1	1	0	0	ND	1	0	0	2	1	ND	ND	No deletion	No deletion
CHDM 53	1	0	1	0	1	1	0	1	0	1	0	0	1	1	ND	No deletion	No deletion	ND
CHDM 94	1	0	1	ND	1	ND	0	ND	3	1	0	0	1	1	No deletion	ND	ND	ND
CHDM 93	1	0	1	0	1	1	0	0	0	1	1	1	1	2	No deletion	No deletion	No deletion	ND
CHDM 13	1	0	1	ND	1	ND	ND	0	1	1	ND	ND	1	2	Deletion	ND	ND	ND
CHDM 92	1	1	0	1	1	1	0	0	1	1	1	1	1	1	Deletion	No deletion	ND	ND
CHDM 11	ND	ND	1	ND	1	ND	1	1	2	1	0	0	1	2	ND	Deletion	ND	ND
CHDM 64	0	0	1	1	1	1	0	1	1	1	0	0	1	1	ND	Deletion	ND	ND
CHDM 72	ND	0	1	ND	1	ND	ND	ND	ND	1	0	ND	ND	ND	ND	ND	ND	ND
CHDM 91	1	0	1	0	1	1	1	1	2	1	1	1	2	1	ND	No deletion	ND	ND
CHDM 5	1	0	1	1	1	1	2	1	2	1	0	0	2	1	No deletion	Deletion	No deletion	No deletion
CHDM 78	1	0	1	0	1	1	0	ND	0	1	0	1	2	2	No deletion	No deletion	No deletion	ND
CHDM 2	ND	0	1	ND	1	ND	2	1	1	1	0	1	2	1	ND	No deletion	ND	No deletion
CHDM 6	1	0	1	0	1	1	0	1	1	1	0	0	1	1	Deletion	Deletion	No deletion	No deletion
CHDM 65	2	0	1	0	1	1	0	ND	2	1	0	ND	1	2	ND	No deletion	ND	No deletion
CHDM 7	3	ND	ND	0	1	1	0	1	0	1	0	1	1	1	No deletion	No deletion	No deletion	No deletion
CHDM 8	3	0	1	0	1	1	0	0	0	1	0	0	2	1	Deletion	Deletion	No deletion	No deletion
CHDM 66	0	0	1	0	1	1	0	1	0	1	0	1	0	1	No deletion	Deletion	No deletion	ND
CHDM 9	1	2	1	ND	1	ND	0	1	0	1	0	1	1	1	No deletion	No deletion	No deletion	No deletion
CHDM 84	1	0	1	0	1	1	0	0	1	1	0	0	2	2	Deletion	Deletion	No deletion	No deletion
CHDM 3 (69)	1	0	2	1	1	1	0	1	0	1	1	0	1	1	No deletion	Deletion	No deletion	ND
CHDM 1	ND	0	1	0	1	1	0	1	0	1	0	0	0	0	ND	Deletion	No deletion	ND
CHDM 73	1	0	2	1	1	1	0	0	2	1	0	0	2	1	No deletion	? Deletion	No deletion	No deletion
CHDM 52	1	0	2	0	1	1	0	1	2	1	0	1	2	1	Deletion	No deletion	No deletion	ND
CHDM 51	1	0	1	0	1	1	2	1	0	1	0	0	1	1	No deletion	No deletion	No deletion	ND
CHDM 19	1	0	1	1	1	1	0	1	0	1	0	0	2	1	No deletion	Deletion	No deletion	No deletion
CHDM 55	1	0	2	1	1	1	2	1	0	1	0	1	2	1	No deletion	Deletion	No deletion	No deletion
CHDM 49	1	0	2	0	0	1	0	0	1	1	0	0	2	2	Deletion	Deletion	No deletion	No deletion
CHDM 57	1	0	1	1	ND	1	0	1	0	1	0	0	3	1	Deletion	Deletion	No deletion	No deletion
CHDM 67	0	0	1	1	1	1	0	1	0	1	0	0	1	1	ND	Deletion	No deletion	No deletion
CHDM 99	ND	1	1	ND	1	ND	2	1	2	1	1	1	1	2	ND	No deletion	ND	ND
CHDM 88	ND	0	2	ND	1	ND	2	1	2	1	2	2	2	1	No deletion	No deletion	No deletion	ND
CHDM 74	ND	0	2	ND	1	ND	2	1	2	1	2	1	3	2	No deletion	No deletion	ND	ND
CHDM 98	2	1	2	1	1	1	3	1	2	1	2	ND	1	2	No deletion	No deletion	No deletion	No deletion
CHDM 97	1	0	2	1	1	1	2	1	2	1	1	1	2	1	ND	No deletion	ND	ND
CHDM 85	1	0	1	0	1	1	0	1	0	1	0	0	1	1	No deletion	Deletion	No deletion	No deletion
CHDM 15	1	1	1	0	1	1	0	ND	0	1	0	1	1	1	ND	No deletion	ND	ND
CHDM 58	3	0	2	1	1	1	0	0	2	1	0	1	2	1	ND	No deletion	ND	ND
CHDM 59	0	0	1	0	1	1	0	1	2	1	0	0	2	1	ND	Deletion	ND	ND
CHDM 96	1	0	2	0	1	1	0	ND	ND	1	0	ND	ND	ND	No deletion	ND	ND	ND
CHDM 82	1	0	1	0	1	1	0	0	1	1	0	0	2	1	Deletion	Deletion	No deletion	ND
CHDM 54	1	0	3	0	ND	1	1	1	2	1	0	1	2	1	ND	No deletion	ND	ND
IHC:
In all cases staining is diffuse >95%
Intensity is graded 0,1, 2, and 3
1 is corresponding to 'low' in text and tables
2 and 3 were grouped as 'high' in text and tables
ND= No data
